# Supplementary material for: Identification of reversible and druggable pathways to improve beta-cell function and survival in Type 2 diabetes
Source: Islets. 2023 Jan 29;15(1):2165368. doi: 10.1080/19382014.2023.2165368 (PMC9888462; doi:10.1080/19382014.2023.2165368)
Supplement: Supplemental Material [file KISL_A_2165368_SM0982.zip]

Archive with 2 entries (1 files):
- supplementary/
- supplementary/Supplemental_Tables.docx
